# Supplementary material for: Role of the Solute-Binding Protein CuaD in the Signaling and Regulating Pathway of Cellobiose and Cellulose Utilization in Ruminiclostridium cellulolyticum
Source: Microorganisms. 2023 Jul 1;11(7):1732. doi: 10.3390/microorganisms11071732 (PMC10384115; doi:10.3390/microorganisms11071732)
Supplement: Supplementary file 1 [file microorganisms-11-01732-s001.zip]

Archive with 1 entries (1 files):
- microorganisms-2458470-supplementary.pdf
